# Supplementary material for: Isolation, Identification and Characterization of Endophytic Bacterium Rhizobium oryzihabitans sp. nov., from Rice Root with Biotechnological Potential in Agriculture
Source: Microorganisms. 2020 Apr 22;8(4):608. doi: 10.3390/microorganisms8040608 (PMC7232506; doi:10.3390/microorganisms8040608)
Supplement: Supplementary file 1 [file microorganisms-08-00608-s001.zip]

Archive with 1 entries (1 files):
- microorganisms-759964-supplementary.docx
